# Supplementary material for: The Impact of Positive and Adverse Experiences in Adolescence on Health and Wellbeing Outcomes in Early Adulthood
Source: Int J Environ Res Public Health. 2024 Aug 29;21(9):1147. doi: 10.3390/ijerph21091147 (PMC11431561; doi:10.3390/ijerph21091147)
Supplement: Supplementary file 1 [file ijerph-21-01147-s001.zip]

Archive with 1 entries (1 files):
- ijerph-3142084-supplementary.pdf
